# Supplementary material for: Prevalence of Hyperhomocysteinemia in China: An Updated Meta-Analysis
Source: Biology (Basel). 2021 Sep 26;10(10):959. doi: 10.3390/biology10100959 (PMC8533293; doi:10.3390/biology10100959)
Supplement: Supplementary file 1 [file biology-10-00959-s001.zip]

Archive with 1 entries (1 files):
- biology-1323731-supplementary.pdf
